# Supplementary material for: Association between copper and Achilles tendon disease: a two-sample Mendelian randomization study
Source: Front Nutr. 2024 Nov 13;11:1505636. doi: 10.3389/fnut.2024.1505636 (PMC11598432; doi:10.3389/fnut.2024.1505636)
Supplement: Supplementary file 1 [file Data_Sheet_1.CSV]

id.exposure	id.outcome	outcome	exposure	method	nsnp	b	se	pval	lo_ci	up_ci	or	or_lci95	or_uci95
ieu-a-1073	9zztkr	ACHILLESTEND	Copper	MR Egger	6	-0.0932668906127322	0.0493145945800351	0.131558505115619	-0.189923495989601	0.00338971476413667	0.910950343754072	0.827022402053646	1.00339546634413
ieu-a-1073	9zztkr	ACHILLESTEND	Copper	Weighted median	6	-0.114692171107417	0.0509858971525861	0.0244814563490828	-0.214624529526486	-0.0147598126883487	0.891640574396446	0.806844329533225	0.985348579409313
ieu-a-1073	9zztkr	ACHILLESTEND	Copper	Inverse variance weighted	6	-0.106128215474709	0.0354012874842664	0.0027187972121391	-0.175514738943872	-0.0367416920055472	0.899309335310304	0.839025030739495	0.963925092751337
ieu-a-1073	9zztkr	ACHILLESTEND	Copper	Simple mode	6	-0.160111907558012	0.0833965971833769	0.112945269798827	-0.323569238037431	0.00334542292140674	0.852048432971341	0.723561858184978	1.00335102509414
ieu-a-1073	9zztkr	ACHILLESTEND	Copper	Weighted mode	6	-0.115688304899889	0.0492537746922939	0.0656562498422624	-0.212225703296785	-0.0191509065029931	0.890752823322381	0.808782132170857	0.981031307067966
ieu-a-1077	9zztkr	ACHILLESTEND	Selenium	MR Egger	6	-0.0877853868372471	0.152271794084651	0.595161548320354	-0.386238103243162	0.210667329568668	0.915957432152341	0.679608689381189	1.23450160456164
ieu-a-1077	9zztkr	ACHILLESTEND	Selenium	Weighted median	6	0.0016653882918615	0.0747849371983666	0.982233350226897	-0.144913088616937	0.14824386520066	1.00166677582109	0.865097476661722	1.15979569568917
ieu-a-1077	9zztkr	ACHILLESTEND	Selenium	Inverse variance weighted	6	0.0285889269726213	0.0698654993504749	0.682393265802053	-0.10834745175431	0.165525305699552	1.02900151275532	0.897315768323087	1.18001282339161
ieu-a-1077	9zztkr	ACHILLESTEND	Selenium	Simple mode	6	0.204081435532909	0.12790768243075	0.171478268112664	-0.0466176220313614	0.454780493097179	1.2263980217662	0.954452289350204	1.5758274400662
ieu-a-1077	9zztkr	ACHILLESTEND	Selenium	Weighted mode	6	-0.0168233247673102	0.0924257198287772	0.862716490480667	-0.197977735631714	0.164331086097093	0.983317397119055	0.820388118357703	1.17860447005572
ieu-a-1079	9zztkr	ACHILLESTEND	Zinc	MR Egger	8	0.115625663847387	0.198738712799466	0.581887111295615	-0.273902213239567	0.505153540934341	1.1225755728506	0.760406429306737	1.65723995509842
ieu-a-1079	9zztkr	ACHILLESTEND	Zinc	Weighted median	8	0.0765196772915023	0.0753313442908722	0.309736663433844	-0.0711297575186071	0.224169112101612	1.07952343222543	0.931341035784972	1.25128260856836
ieu-a-1079	9zztkr	ACHILLESTEND	Zinc	Inverse variance weighted	8	0.0248600851490556	0.0571056522662044	0.663319334037637	-0.087066993292705	0.136787163590816	1.02517167374757	0.916615686473192	1.14658408770875
ieu-a-1079	9zztkr	ACHILLESTEND	Zinc	Simple mode	8	0.0947735971615929	0.111515507325995	0.423509243052068	-0.123796797197357	0.313343991520543	1.09940991742119	0.883559364381438	1.36799202775724
ieu-a-1079	9zztkr	ACHILLESTEND	Zinc	Weighted mode	8	0.0830242769207651	0.100541615620925	0.43617028517395	-0.114037289696247	0.280085843537777	1.08656818675782	0.892224684474603	1.32324339935675
ukb-b-11349	9zztkr	ACHILLESTEND	Folate	MR Egger	12	0.551773322760009	0.548442824173456	0.338103811013592	-0.523174612619965	1.62672125813998	1.73632936176198	0.59263616820626	5.08716783459543
ukb-b-11349	9zztkr	ACHILLESTEND	Folate	Weighted median	12	-0.170732615694702	0.306153972250448	0.57707034927623	-0.77079440130558	0.429329169916176	0.843046960863716	0.462645396184206	1.5362266307705
ukb-b-11349	9zztkr	ACHILLESTEND	Folate	Inverse variance weighted	12	-0.144964674958091	0.25038057277435	0.562604471359398	-0.635710597595817	0.345781247679636	0.865052850599217	0.529559051197128	1.41309346453087
ukb-b-11349	9zztkr	ACHILLESTEND	Folate	Simple mode	12	-0.438440811537854	0.482319038067163	0.382821133556653	-1.38378612614949	0.506904503073785	0.645041378495504	0.250627845805842	1.66014426143897
ukb-b-11349	9zztkr	ACHILLESTEND	Folate	Weighted mode	12	-0.422540294352408	0.438455116721452	0.355902961989771	-1.28191232312645	0.436831734421637	0.655379845688321	0.277506111357996	1.54779561441926
ukb-b-16202	9zztkr	ACHILLESTEND	Carotene	MR Egger	15	0.325796060931623	0.501330720471975	0.527098186172763	-0.656812151193449	1.30840427305669	1.38513285736169	0.518501607414248	3.70026438704967
ukb-b-16202	9zztkr	ACHILLESTEND	Carotene	Weighted median	15	0.351933930512694	0.319959880278477	0.271361996740346	-0.275187434833121	0.979055295858509	1.42181458205479	0.759429766292549	2.66194030767671
ukb-b-16202	9zztkr	ACHILLESTEND	Carotene	Inverse variance weighted	15	0.376283216705142	0.232155318817778	0.105055108670904	-0.0787412081777026	0.831307641587986	1.45685968234709	0.924279089366638	2.29631954078164
ukb-b-16202	9zztkr	ACHILLESTEND	Carotene	Simple mode	15	0.814429648926208	0.594960937747667	0.192600685630012	-0.35169378905922	1.98055308691164	2.25788751646456	0.703495507019068	7.24674995951084
ukb-b-16202	9zztkr	ACHILLESTEND	Carotene	Weighted mode	15	0.913581070941166	0.56688598113074	0.129361854579584	-0.197515452075084	2.02467759395742	2.4932350172115	0.820767457969351	7.57366875439861
ukb-b-17881	9zztkr	ACHILLESTEND	Potassium	MR Egger	14	-0.787668608230741	1.04665160134153	0.466220984283985	-2.83910574686015	1.26376853039866	0.454904119672861	0.0584779366678746	3.53873221058813
ukb-b-17881	9zztkr	ACHILLESTEND	Potassium	Weighted median	14	0.475217642933174	0.407413597868043	0.243442420492102	-0.32331300888819	1.27374829475454	1.60836420849964	0.723747279578492	3.57422473309915
ukb-b-17881	9zztkr	ACHILLESTEND	Potassium	Inverse variance weighted	14	-0.137935668753698	0.362587245122393	0.703633202107265	-0.848606669193589	0.572735331686193	0.871154732412854	0.42801087741871	1.77311046948672
ukb-b-17881	9zztkr	ACHILLESTEND	Potassium	Simple mode	14	0.445829032291155	0.785621692961598	0.580052806739982	-1.09398948591358	1.98564755049589	1.56178442900146	0.334877834797117	7.28376246265798
ukb-b-17881	9zztkr	ACHILLESTEND	Potassium	Weighted mode	14	0.492470894693123	0.593931596418528	0.42197185686166	-0.671635034287193	1.65657682367344	1.63635448845429	0.510872600328952	5.24133807559919
ukb-b-18593	9zztkr	ACHILLESTEND	Vitamin D	MR Egger	13	0.247004889941055	0.915260816836905	0.792253132678408	-1.54690631105928	2.04091609094139	1.28018537279398	0.212905619787557	7.69765772435209
ukb-b-18593	9zztkr	ACHILLESTEND	Vitamin D	Weighted median	13	0.257947809680264	0.338300053846762	0.445772191662806	-0.40512029585939	0.921015915219918	1.2942712684302	0.666896581135567	2.51184091157214
ukb-b-18593	9zztkr	ACHILLESTEND	Vitamin D	Inverse variance weighted	13	0.116706069656469	0.252111297629578	0.643425385330751	-0.377432073697503	0.610844213010442	1.12378906543482	0.685619771618615	1.84198577093159
ukb-b-18593	9zztkr	ACHILLESTEND	Vitamin D	Simple mode	13	0.580038188459371	0.564316775877626	0.32428951804449	-0.526022692260777	1.68609906917952	1.78610663810848	0.590950694522143	5.39838086707864
ukb-b-18593	9zztkr	ACHILLESTEND	Vitamin D	Weighted mode	13	0.537777401505672	0.510490800421711	0.312884225165446	-0.462784567320881	1.53833937033222	1.71219710326726	0.629528238855697	4.65685054218639
ukb-b-19390	9zztkr	ACHILLESTEND	Vitamin C	MR Egger	10	0.238097539869967	1.05600245823247	0.827266363351686	-1.83166727826567	2.3078623580056	1.26883294859007	0.160146336556409	10.0529121430179
ukb-b-19390	9zztkr	ACHILLESTEND	Vitamin C	Weighted median	10	0.443229666461722	0.423204342780924	0.294952783788754	-0.38625084538889	1.27271017831233	1.55773005161165	0.679600029763402	3.57051619691483
ukb-b-19390	9zztkr	ACHILLESTEND	Vitamin C	Inverse variance weighted	10	-0.25525154227899	0.387796355190534	0.510403028754806	-1.01533239845244	0.504829313894458	0.774721598212948	0.362281987844129	1.65670272019115
ukb-b-19390	9zztkr	ACHILLESTEND	Vitamin C	Simple mode	10	0.533612718048367	0.879846919065041	0.55917897699716	-1.19088724331911	2.25811267941585	1.70508117240066	0.30395146548882	9.56501986196917
ukb-b-19390	9zztkr	ACHILLESTEND	Vitamin C	Weighted mode	10	0.666944697258031	0.516405710924038	0.228706758895494	-0.345210496153083	1.67909989066914	1.94827564598981	0.708071291496896	5.36072855705329
ukb-b-19524	9zztkr	ACHILLESTEND	Vitamin B12	MR Egger	8	1.14286415796093	0.690219407837961	0.148842202409981	-0.209965881401475	2.49569419732333	3.13573676101149	0.810611902440443	12.13015131502
ukb-b-19524	9zztkr	ACHILLESTEND	Vitamin B12	Weighted median	8	0.264305420339718	0.381949402706197	0.488943192714451	-0.484315408964428	1.01292624964386	1.30252595347544	0.616118841856574	2.75364709568814
ukb-b-19524	9zztkr	ACHILLESTEND	Vitamin B12	Inverse variance weighted	8	-0.0454505128908579	0.2955948611656	0.877799382100033	-0.624816440775435	0.533915414993719	0.955566889644855	0.535359689709847	1.70559737338541
ukb-b-19524	9zztkr	ACHILLESTEND	Vitamin B12	Simple mode	8	0.292577279140842	0.55061014198515	0.611600614041434	-0.786618599150052	1.37177315743174	1.33987627705061	0.455382023987387	3.94233488200385
ukb-b-19524	9zztkr	ACHILLESTEND	Vitamin B12	Weighted mode	8	0.381264017239123	0.484231931996394	0.456898706881942	-0.567830569473809	1.33035860395205	1.46413411103111	0.566753638615081	3.78239952781455
ukb-b-20447	9zztkr	ACHILLESTEND	Iron	MR Egger	11	-0.343839812591557	1.08465994996693	0.758471870755524	-2.46977331452673	1.78209368934362	0.709042498633311	0.0846040353337745	5.94228470172593
ukb-b-20447	9zztkr	ACHILLESTEND	Iron	Weighted median	11	0.223570539896851	0.420095082518562	0.594594180867635	-0.59981582183953	1.04695690163323	1.25053384969405	0.548912724520461	2.84896822276587
ukb-b-20447	9zztkr	ACHILLESTEND	Iron	Inverse variance weighted	11	-0.106541682717037	0.352899974443466	0.762725745773407	-0.79822563262623	0.585142267192157	0.898937577219627	0.450126946518848	1.7952463721335
ukb-b-20447	9zztkr	ACHILLESTEND	Iron	Simple mode	11	0.498981230410259	0.662389482472731	0.468631011978692	-0.799302155236293	1.79726461605681	1.64704245891398	0.44964263541622	6.03312196796974
ukb-b-20447	9zztkr	ACHILLESTEND	Iron	Weighted mode	11	0.535705916613873	0.636795101379607	0.419867751270884	-0.712412482090157	1.7838243153179	1.70865398386219	0.490459544191822	5.95257747788126
ukb-b-6888	9zztkr	ACHILLESTEND	Vitamin E	MR Egger	12	-0.194267916379583	0.455192909466483	0.678580690485045	-1.08644601893389	0.697910186174723	0.823437262382958	0.337413526615673	2.00954873351317
ukb-b-6888	9zztkr	ACHILLESTEND	Vitamin E	Weighted median	12	-0.0560390402040413	0.30896956784189	0.856074041133808	-0.661619393174146	0.549541312766063	0.945502222570159	0.516015026307222	1.73245817914004
ukb-b-6888	9zztkr	ACHILLESTEND	Vitamin E	Inverse variance weighted	12	0.107849008390502	0.222782229760325	0.628314484117043	-0.328804161939735	0.544502178720738	1.11387954622298	0.71978396404053	1.72375004929126
ukb-b-6888	9zztkr	ACHILLESTEND	Vitamin E	Simple mode	12	0.686329331234167	0.506968150901142	0.202964004404149	-0.307328244532072	1.67998690700041	1.9864106789595	0.735409167246797	5.36548572035972
ukb-b-6888	9zztkr	ACHILLESTEND	Vitamin E	Weighted mode	12	-0.0612869400651119	0.358457021225813	0.867348391714938	-0.763862701667705	0.641288821537481	0.940553318621778	0.465863455534594	1.89892668046968
ukb-b-7372	9zztkr	ACHILLESTEND	Magnesium	MR Egger	17	-0.0630225861909896	0.463667090714827	0.893690249626311	-0.97181008399205	0.845764911610071	0.938922266772001	0.378397486604546	2.32975919304027
ukb-b-7372	9zztkr	ACHILLESTEND	Magnesium	Weighted median	17	-0.0785787738653191	0.336008499542458	0.815094069197892	-0.737155432968536	0.579997885237898	0.924429236199138	0.478473030165286	1.78603465370768
ukb-b-7372	9zztkr	ACHILLESTEND	Magnesium	Inverse variance weighted	17	0.220034146478272	0.236562157991448	0.352302496182639	-0.243627683184967	0.683695976141511	1.24611928044585	0.783779394193663	1.98118663568131
ukb-b-7372	9zztkr	ACHILLESTEND	Magnesium	Simple mode	17	-0.124697032075063	0.497143530658967	0.805140504104006	-1.09909835216664	0.849704288016512	0.882764311346028	0.333171351537065	2.33895509260055
ukb-b-7372	9zztkr	ACHILLESTEND	Magnesium	Weighted mode	17	-0.124697032075063	0.489461463439254	0.802151149653817	-1.084041500416	0.834647436265875	0.882764311346028	0.33822581988434	2.30400159766841
ukb-b-7864	9zztkr	ACHILLESTEND	Vitamin B6	MR Egger	17	-1.51356978622729	0.517758016847795	0.0104866863961094	-2.52837549924897	-0.498764073205615	0.220122782458376	0.0797885315913035	0.607280750639845
ukb-b-7864	9zztkr	ACHILLESTEND	Vitamin B6	Weighted median	17	-0.317189381326357	0.326597778500475	0.331452323802373	-0.957321027187288	0.322942264534575	0.728192835941341	0.383920020825687	1.38118560520982
ukb-b-7864	9zztkr	ACHILLESTEND	Vitamin B6	Inverse variance weighted	17	-0.129348815621233	0.239118881660455	0.588549377986648	-0.598021823675726	0.339324192433259	0.878667419162935	0.549898356787229	1.40399843710968
ukb-b-7864	9zztkr	ACHILLESTEND	Vitamin B6	Simple mode	17	0.671243039194502	0.715244275569904	0.361949546052731	-0.730635740922509	2.07312181931151	1.95666802463804	0.481602718189383	7.94960164061077
ukb-b-7864	9zztkr	ACHILLESTEND	Vitamin B6	Weighted mode	17	-0.784487876523097	0.572424937942198	0.189464314919604	-1.9064407548898	0.337465001843611	0.456353351216775	0.14860838005905	1.40139056144767
ukb-b-8951	9zztkr	ACHILLESTEND	Calcium	MR Egger	19	0.156527198347206	1.03201346086342	0.881231296705029	-1.86621918494511	2.17927358163952	1.16944256879152	0.154707477830779	8.83988247289256
ukb-b-8951	9zztkr	ACHILLESTEND	Calcium	Weighted median	19	0.429501194923456	0.326107565555994	0.187820605461235	-0.209669633566293	1.0686720234132	1.53649092289962	0.810852080036004	2.91151051378953
ukb-b-8951	9zztkr	ACHILLESTEND	Calcium	Inverse variance weighted	19	-0.0223794371822541	0.262762125754844	0.932126279967927	-0.537393203661748	0.492634329297239	0.977869124743832	0.584269340106001	1.63662194725772
ukb-b-8951	9zztkr	ACHILLESTEND	Calcium	Simple mode	19	0.428596527877324	0.529502389085842	0.428837059525134	-0.609228154730926	1.46642121048557	1.53510153875478	0.543770413763205	4.33369796267269
ukb-b-8951	9zztkr	ACHILLESTEND	Calcium	Weighted mode	19	0.445228035036913	0.526630034029628	0.408969638311612	-0.586966831661157	1.47742290173498	1.56084608284789	0.55601120522005	4.3816392034355
ukb-b-9596	9zztkr	ACHILLESTEND	Vitamin A	MR Egger	11	-23.8433306873468	19.7487761366123	0.258075422268651	-62.5509319151069	14.8642705404133	4.41543049024923e-11	6.83086073766304e-28	2854109.77663885
ukb-b-9596	9zztkr	ACHILLESTEND	Vitamin A	Weighted median	11	1.40118545150765	7.19681747364797	0.845631609654351	-12.7045767968424	15.5069476998577	4.06001006026215	3.03719308358965e-06	5427274.86720991
ukb-b-9596	9zztkr	ACHILLESTEND	Vitamin A	Inverse variance weighted	11	4.05039346378601	5.39192873669727	0.452534911995771	-6.51778686014063	14.6185737877127	57.4200453097433	0.00147693414985464	2232368.72388487
ukb-b-9596	9zztkr	ACHILLESTEND	Vitamin A	Simple mode	11	-0.802021674481963	11.750382761443	0.946928187186869	-23.8327718869103	22.2287285379464	0.448421484839393	4.46229914256898e-11	4506238188.90371
ukb-b-9596	9zztkr	ACHILLESTEND	Vitamin A	Weighted mode	11	-1.04594960419196	10.6875900527508	0.923972672067176	-21.9936261075835	19.9017268991996	0.351358009870645	2.80730464614153e-10	439754378.884168
