# Supplementary material for: Association between copper and Achilles tendon disease: a two-sample Mendelian randomization study
Source: Front Nutr. 2024 Nov 13;11:1505636. doi: 10.3389/fnut.2024.1505636 (PMC11598432; doi:10.3389/fnut.2024.1505636)
Supplement: Supplementary file 2 [file Data_Sheet_2.CSV]

id.exposure	id.outcome	outcome	exposure	egger_intercept	se	pval
ieu-a-1073	9zztkr	ACHILLESTEND	Copper	-0.00636392999255717	0.016987805869671	0.726959757342486
ieu-a-1077	9zztkr	ACHILLESTEND	Selenium	0.0277608287904753	0.0320480520414011	0.435233460774801
ieu-a-1079	9zztkr	ACHILLESTEND	Zinc	-0.0185685277790697	0.0389427430197341	0.650362566215815
ukb-b-11349	9zztkr	ACHILLESTEND	Folate	-0.0325839899238569	0.0228198951006963	0.183803563605917
ukb-b-16202	9zztkr	ACHILLESTEND	Carotene	0.00237491443580322	0.0209016549098716	0.911272429222562
ukb-b-17881	9zztkr	ACHILLESTEND	Potassium	0.0248974795010258	0.0375081466622547	0.519375569995181
ukb-b-18593	9zztkr	ACHILLESTEND	Vitamin D	-0.00561155331342253	0.0378924770890451	0.884950338164312
ukb-b-19390	9zztkr	ACHILLESTEND	Vitamin C	-0.0206986484649939	0.040918877850627	0.626605779580261
ukb-b-19524	9zztkr	ACHILLESTEND	Vitamin B12	-0.0573893300768045	0.0302440429751	0.106532330386937
ukb-b-20447	9zztkr	ACHILLESTEND	Iron	0.00847702343403218	0.0364119727565778	0.82111819104764
ukb-b-6888	9zztkr	ACHILLESTEND	Vitamin E	0.01579888453568	0.0207580376159499	0.464168314453825
ukb-b-7372	9zztkr	ACHILLESTEND	Magnesium	0.0136685922131332	0.0192567816053381	0.488712297329888
ukb-b-7864	9zztkr	ACHILLESTEND	Vitamin B6	0.0621159191104368	0.0209242917265333	0.00956474529918174
ukb-b-8951	9zztkr	ACHILLESTEND	Calcium	-0.00621671547971723	0.0346105871379567	0.859575316325913
ukb-b-9596	9zztkr	ACHILLESTEND	Vitamin A	0.0551172063348092	0.0375583898463092	0.176294464329056
