# Supplementary material for: Association between copper and Achilles tendon disease: a two-sample Mendelian randomization study
Source: Front Nutr. 2024 Nov 13;11:1505636. doi: 10.3389/fnut.2024.1505636 (PMC11598432; doi:10.3389/fnut.2024.1505636)
Supplement: Supplementary file 3 [file Data_Sheet_3.CSV]

id.exposure	id.outcome	outcome	exposure	method	nsnp	b	se	pval	lo_ci	up_ci	or	or_lci95	or_uci95
Tctp8o	o0crMB	ACHILLESTEND	Copper	MR Egger	6	-0.0932668906127322	0.0493145945800351	0.131558505115619	-0.189923495989601	0.00338971476413667	0.910950343754072	0.827022402053646	1.00339546634413
Tctp8o	o0crMB	ACHILLESTEND	Copper	Weighted median	6	-0.114692171107417	0.0489209762643261	0.0190558041875644	-0.210577284585497	-0.0188070576293382	0.891640574396446	0.810116443220392	0.98136869157924
Tctp8o	o0crMB	ACHILLESTEND	Copper	Inverse variance weighted	6	-0.106128215474709	0.0354012874842664	0.0027187972121391	-0.175514738943872	-0.0367416920055472	0.899309335310304	0.839025030739495	0.963925092751337
Tctp8o	o0crMB	ACHILLESTEND	Copper	Simple mode	6	-0.160111907558012	0.0849778194401981	0.118243141499376	-0.3266684336608	0.00644461854477626	0.852048432971341	0.721322869764537	1.00646542978168
Tctp8o	o0crMB	ACHILLESTEND	Copper	Weighted mode	6	-0.115688304899889	0.0495279144656026	0.0667262009091157	-0.21276301725247	-0.0186135925473079	0.890752823322381	0.808347678973468	0.981558570520538
