# Supplementary material for: Association between copper and Achilles tendon disease: a two-sample Mendelian randomization study
Source: Front Nutr. 2024 Nov 13;11:1505636. doi: 10.3389/fnut.2024.1505636 (PMC11598432; doi:10.3389/fnut.2024.1505636)
Supplement: Supplementary file 4 [file Data_Sheet_4.CSV]

id.exposure	id.outcome	outcome	exposure	egger_intercept	se	pval
Tctp8o	o0crMB	ACHILLESTEND	Copper	-0.00636392999255717	0.016987805869671	0.726959757342486
