# Supplementary material for: Association between copper and Achilles tendon disease: a two-sample Mendelian randomization study
Source: Front Nutr. 2024 Nov 13;11:1505636. doi: 10.3389/fnut.2024.1505636 (PMC11598432; doi:10.3389/fnut.2024.1505636)
Supplement: Supplementary file 5 [file Data_Sheet_5.CSV]

id.exposure	id.outcome	outcome	exposure	method	Q	Q_df	Q_pval
Tctp8o	o0crMB	ACHILLESTEND	Copper	MR Egger	3.04467383520304	4	0.550377376172612
Tctp8o	o0crMB	ACHILLESTEND	Copper	Inverse variance weighted	3.18501213417042	5	0.671486898060665
