# Supplementary material for: Association between copper and Achilles tendon disease: a two-sample Mendelian randomization study
Source: Front Nutr. 2024 Nov 13;11:1505636. doi: 10.3389/fnut.2024.1505636 (PMC11598432; doi:10.3389/fnut.2024.1505636)
Supplement: Supplementary file 6 [file Data_Sheet_6.CSV]

	RSSobs	Pvalue
1	4.12490502779446	0.802
