# Supplementary material for: Association between copper and Achilles tendon disease: a two-sample Mendelian randomization study
Source: Front Nutr. 2024 Nov 13;11:1505636. doi: 10.3389/fnut.2024.1505636 (PMC11598432; doi:10.3389/fnut.2024.1505636)
Supplement: Supplementary file 8 [file Data_Sheet_8.CSV]

id.exposure	exposure	id.outcome	outcome	nsnp	b	se	pval	lo_ci	up_ci	or	or_lci95	or_uci95
ieu-a-1073	Copper || id:ieu-a-1073	zDeftz	outcome	2	-0.112790238181562	0.0416937796047859	0.00682621643515383	-0.194510046206942	-0.0310704301561813	0.893338028673318	0.823237907796596	0.96940729516444
ieu-a-1079	Zinc || id:ieu-a-1079	zDeftz	outcome	2	0.0351688821263736	0.061604785819775	0.56808162731301	-0.0855764980803853	0.155914262333133	1.03579462122754	0.917982916437158	1.16872599495411
ukb-b-19390	Vitamin C || id:ukb-b-19390	zDeftz	outcome	0	-0.0327699006560112	0.371294831806951	0.92967127431576	-0.760507770997635	0.694967969685612	0.967761215192349	0.467429019841044	2.00364489553743
