# Supplementary material for: Association between copper and Achilles tendon disease: a two-sample Mendelian randomization study
Source: Front Nutr. 2024 Nov 13;11:1505636. doi: 10.3389/fnut.2024.1505636 (PMC11598432; doi:10.3389/fnut.2024.1505636)
Supplement: Supplementary file 9 [file Data_Sheet_9.CSV]

Q	heterPvalue	Intercept	pleiotropyPvalue
15.2571689162921	0.433056429590002	0.00282351547193176	0.771697685272682
